# Supplementary material for: Insomnia and intellect mask the positive link between schizotypal traits and creativity
Source: PeerJ. 2018 Sep 17;6:e5615. doi: 10.7717/peerj.5615 (PMC6147126; doi:10.7717/peerj.5615)
Supplement: Supplemental Information 1 [file peerj-06-5615-s001.csv]

olife_1	olife_2	olife_3	olife_4	olife_5	olife_6	olife_7	olife_8	olife_9	olife_10	olife_11	olife_12	olife_13	olife_14	olife_15	olife_16	olife_17	olife_18	olife_19	olife_20	olife_21	olife_22	olife_23	olife_24	olife_25	olife_26	olife_27	olife_28	olife_29	olife_30	olife_31	olife_32	olife_33	olife_34	olife_35	olife_36	olife_37	olife_38	olife_39	olife_40	olife_41	olife_42	olife_43	olife_ia	olife_cd	olife_in	olife_ue	ais_1	ais_2	ais_3
0	0	0	0	0	0	0	1	0	0	0	0	0	0	0	0	0	0	0	0	0	0	0	1	0	0	0	0	0	1	0	0	0	0	0	0	0	0	0	0	0	1	0	0	0	3	1	0	0	1
0	0	1	0	0	0	0	1	0	0	0	0	0	1	0	0	0	0	0	0	0	0	0	0	1	0	0	0	0	0	0	0	0	0	0	0	0	1	0	0	0	0	0	1	0	2	2	0	1	0
0	1	0	0	0	1	0	0	0	0	0	0	1	1	0	0	0	0	0	0	0	0	0	1	1	0	0	0	0	0	0	1	1	0	0	0	0	0	0	0	0	0	0	1	1	4	2	0	1	1
0	1	0	0	0	1	0	1	1	0	1	0	0	1	1	0	1	1	0	0	0	0	0	0	0	1	0	1	1	0	0	0	0	0	0	1	0	0	1	1	0	0	1	0	8	5	3	0	0	1
0	0	0	1	0	0	1	1	0	0	0	0	0	0	0	1	1	1	0	0	0	0	0	1	1	1	0	1	0	1	0	0	1	1	0	0	0	0	0	0	0	0	0	1	3	4	5	0	0	0
1	1	0	0	0	1	1	1	1	1	0	1	0	1	0	1	1	1	0	0	0	1	0	1	1	1	0	1	0	1	0	1	1	1	0	1	0	0	1	1	0	1	1	0	9	9	8	1	0	2
0	1	0	1	1	0	1	0	0	0	0	0	0	1	0	0	1	1	0	0	1	1	1	0	0	1	0	1	1	1	1	0	1	0	0	0	0	0	1	0	0	1	0	5	7	2	4	1	1	1
1	1	1	0	0	1	0	1	0	0	0	0	0	0	0	0	0	0	0	0	1	0	0	1	1	0	0	0	0	0	1	0	0	0	0	0	0	0	1	1	0	1	1	3	3	7	0	1	0	0
0	0	0	1	0	0	1	1	1	0	0	1	0	0	0	1	0	0	0	0	0	0	0	1	0	0	0	0	0	1	0	0	0	0	0	0	0	0	0	0	0	0	0	1	0	2	5	0	0	0
1	1	0	0	0	1	0	0	1	0	0	0	1	1	0	0	1	0	1	1	0	1	0	1	1	1	0	0	1	1	0	0	1	1	1	1	0	0	1	0	1	1	1	2	8	6	7	0	2	0
1	1	0	0	1	1	1	1	0	1	0	0	0	1	0	1	1	1	0	1	0	0	0	0	0	1	0	1	1	1	1	0	0	0	0	0	1	1	1	0	1	0	1	4	8	4	6	0	2	2
1	1	0	0	0	0	0	1	1	0	0	1	0	0	0	1	1	0	0	0	0	0	0	1	1	0	0	1	0	1	0	0	0	1	1	1	1	0	0	0	0	1	0	1	4	5	6	0	1	0
0	0	1	1	0	0	0	1	1	0	0	0	0	1	0	0	0	0	0	0	0	0	0	0	0	0	0	0	0	1	1	0	0	0	0	0	0	0	0	0	0	0	0	3	0	1	3	1	0	1
1	1	0	0	0	1	1	1	0	0	1	1	1	0	0	0	1	1	0	1	0	0	1	0	0	0	1	1	0	0	0	1	0	1	1	0	0	1	0	0	0	1	0	3	4	6	6	0	1	2
1	1	0	0	0	1	1	0	0	0	0	1	0	1	0	1	1	1	0	1	0	0	0	0	1	1	0	0	1	1	0	0	1	0	1	0	0	0	0	0	0	1	1	0	5	5	8	0	0	0
0	1	0	0	0	0	0	0	1	0	0	1	0	1	0	1	1	1	1	0	0	1	0	0	1	0	1	1	0	1	0	0	1	0	0	0	0	1	1	1	0	1	0	1	7	3	7	0	0	1
0	1	0	0	1	0	0	0	0	0	0	1	0	1	0	0	1	0	0	0	0	0	0	1	1	1	0	1	1	1	0	0	1	0	0	1	0	0	1	0	1	0	1	2	7	3	4	1	1	0
1	1	0	0	0	1	0	1	0	0	0	0	0	0	0	0	1	1	0	0	0	0	0	0	1	1	0	0	0	0	0	0	0	1	0	1	0	0	1	0	0	0	1	0	6	5	1	1	1	1
0	1	0	1	0	1	1	0	1	0	1	0	0	1	0	0	1	1	0	0	0	0	0	1	1	0	0	0	0	0	0	0	0	0	0	0	0	1	0	0	0	0	0	1	3	4	4	0	0	0
1	1	0	0	0	1	1	1	1	0	0	1	1	0	1	1	1	0	0	0	0	1	0	0	1	1	0	1	0	1	0	1	0	1	0	0	0	1	1	0	0	1	1	1	6	7	8	0	0	0
0	1	0	0	0	0	0	0	0	0	1	0	1	0	0	0	1	0	1	0	0	0	0	0	0	1	1	0	1	1	0	0	0	0	0	1	1	0	0	0	1	0	1	4	6	2	1	0	1	0
0	1	0	0	0	1	1	0	1	1	1	0	0	1	1	1	1	1	1	1	0	1	1	1	1	0	0	1	1	1	0	0	0	1	0	1	0	1	1	1	1	1	0	2	10	6	9	3	2	1
0	1	0	0	0	1	0	1	1	0	0	0	0	0	0	0	1	1	0	0	0	0	0	1	1	1	0	1	0	0	0	0	0	1	0	0	1	0	0	0	1	0	0	2	4	5	2	0	1	1
0	0	0	0	1	0	0	1	0	0	0	0	0	0	1	1	0	0	0	0	0	0	0	0	1	0	0	1	0	0	0	0	1	0	0	0	0	1	1	0	0	0	1	1	3	2	4	0	0	1
0	1	0	0	0	1	1	1	1	0	0	0	0	1	1	1	1	0	0	0	0	1	0	1	1	1	0	1	0	0	0	0	0	0	0	1	0	1	0	0	0	0	0	0	5	5	6	1	0	0
0	1	0	0	0	0	1	1	1	0	0	1	0	1	0	1	0	0	0	0	0	0	0	0	1	0	0	1	0	0	0	1	1	0	0	0	0	1	1	0	0	0	0	0	3	3	7	0	0	0
0	0	0	0	0	0	0	1	1	0	0	0	0	1	1	0	0	0	0	0	0	0	0	0	1	0	0	0	0	0	0	0	0	0	0	0	0	0	0	0	0	1	1	0	1	3	3	0	0	1
1	1	1	0	1	1	1	0	0	1	0	0	1	1	0	1	1	1	0	0	1	0	0	1	1	0	0	1	0	1	0	0	1	1	1	1	0	0	1	0	0	1	1	4	8	5	7	1	1	0
0	0	0	1	0	1	1	1	0	0	0	0	0	0	0	1	1	0	0	0	0	0	0	0	0	1	0	1	1	1	0	0	1	0	0	1	0	0	1	0	0	0	0	1	5	3	4	0	0	0
0	0	1	1	0	0	0	1	0	0	0	0	0	0	0	0	0	0	0	0	0	0	0	0	1	0	0	0	0	0	0	0	0	0	0	1	0	0	1	0	1	0	0	3	2	2	0	1	0	0
0	0	0	0	0	1	0	0	1	1	1	0	0	1	0	0	0	1	1	0	0	0	0	0	1	0	0	1	0	1	0	0	0	1	1	0	0	1	1	0	0	0	1	0	6	3	6	1	1	1
0	1	0	0	0	1	1	1	1	0	1	1	0	1	0	0	0	1	0	0	0	0	0	0	0	0	0	0	0	1	0	0	0	0	0	0	0	0	0	1	0	0	0	0	2	4	5	1	1	1
0	1	0	1	0	0	0	1	0	1	0	0	0	0	0	0	1	1	0	0	0	0	1	0	1	0	0	1	1	1	0	0	0	1	0	1	0	1	0	0	0	1	0	2	7	3	3	1	1	0
0	1	0	1	0	0	0	1	0	1	0	0	0	1	0	1	1	0	1	0	0	1	0	0	0	0	1	0	0	1	0	0	0	0	1	1	0	1	1	0	0	0	0	2	7	1	5	1	2	1
1	1	0	0	0	0	0	0	0	0	0	0	0	0	0	0	1	1	0	0	0	1	0	1	1	0	0	1	1	1	0	0	0	1	0	1	0	1	0	0	1	0	0	1	7	3	3	0	2	0
0	0	0	1	0	0	0	1	0	0	0	0	0	0	0	0	0	0	0	0	0	0	0	1	1	0	0	0	0	1	0	0	0	0	0	0	0	1	1	0	0	0	0	1	1	3	2	0	0	0
0	1	0	0	0	1	1	1	0	0	0	0	0	1	0	1	1	0	1	0	0	0	1	1	1	0	0	0	0	1	0	1	0	1	1	1	0	1	0	0	0	0	0	1	4	5	7	1	1	1
0	1	0	0	0	0	1	0	0	0	0	0	0	0	0	1	1	0	0	0	0	1	0	1	1	0	0	1	0	1	1	0	0	0	0	0	1	0	0	0	0	0	0	2	4	2	3	1	0	0
0	0	0	0	0	1	1	1	1	0	1	1	0	1	1	1	1	0	0	0	0	1	0	1	1	1	0	1	1	0	0	0	0	1	0	1	0	1	1	1	0	1	1	0	7	8	8	1	2	1
0	0	0	1	0	0	1	1	1	0	0	0	0	1	0	1	0	0	0	0	0	0	0	1	1	0	0	1	0	1	0	0	0	0	0	0	0	1	0	0	0	0	0	1	1	3	6	0	0	1
0	0	0	0	0	1	1	1	1	0	0	1	0	1	1	1	0	0	0	0	0	0	0	1	1	1	0	1	0	1	0	0	0	1	1	0	0	1	1	0	0	1	0	0	2	6	10	0	0	0
1	1	0	0	0	1	0	0	1	0	0	1	0	0	1	1	1	1	0	1	0	1	0	0	1	1	0	1	1	1	0	0	1	1	1	1	0	1	0	1	1	1	1	1	8	6	10	3	1	0
1	1	0	0	1	1	1	1	1	1	1	1	0	1	1	1	1	1	0	1	0	1	0	1	1	1	0	1	0	1	1	0	1	1	1	1	0	1	1	1	1	1	1	3	9	9	12	0	0	0
0	1	0	0	0	0	1	1	1	0	0	1	0	1	0	0	0	0	0	0	0	0	0	1	1	0	0	1	0	0	0	0	0	1	0	0	0	1	1	0	0	0	0	0	3	3	6	1	0	0
1	1	0	0	0	0	1	1	0	0	0	0	0	1	0	0	1	0	0	0	0	0	0	0	1	0	0	1	1	1	0	0	0	0	0	1	0	0	1	1	0	0	0	0	6	4	3	0	0	1
0	1	0	0	0	0	1	0	0	0	0	0	0	1	0	0	1	0	0	0	0	1	0	1	1	0	0	0	0	1	0	0	0	0	0	0	0	0	0	0	0	1	0	0	3	3	3	0	0	0
1	1	0	0	0	1	1	1	1	0	0	0	0	1	1	1	0	0	0	0	0	1	0	0	1	1	0	1	0	1	0	0	0	0	0	1	0	1	0	0	0	0	1	0	5	5	7	0	1	0
0	1	0	1	0	0	0	0	0	1	0	0	0	1	0	1	1	1	0	0	0	0	0	0	0	0	0	1	0	0	1	0	0	0	0	1	0	1	1	0	0	0	0	2	7	0	3	0	0	0
0	1	0	0	0	1	0	1	0	0	0	0	0	1	0	0	1	1	0	0	0	0	0	1	1	0	0	1	0	0	0	0	1	1	0	1	0	0	0	1	0	1	0	0	5	6	3	0	0	0
0	1	1	0	0	0	0	0	0	0	0	0	1	1	0	1	1	0	1	0	0	1	0	0	1	1	1	1	1	1	0	0	1	1	1	1	0	0	0	0	0	1	1	3	8	3	6	0	1	1
0	0	0	0	0	0	1	0	1	0	0	0	0	1	1	0	0	0	0	1	0	0	0	1	1	0	0	1	0	0	0	0	0	0	0	0	0	1	1	0	0	1	0	0	2	3	6	0	1	0
1	1	0	0	0	0	1	1	0	0	0	0	1	0	0	0	0	0	0	0	0	0	0	1	1	0	0	1	0	0	0	0	0	1	0	0	0	0	1	0	0	0	1	1	4	4	2	0	0	0
0	0	0	1	0	1	0	1	1	0	0	1	0	1	0	1	1	0	0	1	0	1	0	1	1	0	1	0	0	0	1	0	0	0	0	0	0	0	1	0	1	0	0	4	3	4	5	0	0	1
0	0	1	0	0	1	1	1	0	0	0	0	0	1	0	1	1	0	0	1	0	1	0	1	1	1	0	1	0	1	0	0	0	1	0	1	0	0	1	0	0	1	0	1	5	6	6	1	0	0
0	1	0	0	1	1	1	0	1	1	0	0	0	1	0	1	1	1	1	0	0	1	0	0	1	1	0	1	0	1	0	0	1	1	1	1	0	1	1	1	0	1	1	1	10	5	9	1	1	2
0	0	0	0	0	1	1	1	1	0	0	1	0	1	1	1	1	0	1	0	0	0	0	1	0	0	0	1	1	1	0	0	1	1	1	0	0	1	1	0	0	1	1	0	6	4	11	1	1	2
0	1	0	0	1	1	1	1	0	0	0	0	0	1	1	0	1	1	0	0	0	0	0	0	1	1	0	0	1	1	0	0	1	1	1	1	0	0	0	0	0	1	1	1	6	5	7	1	0	0
0	1	1	0	0	0	0	1	0	0	0	0	0	0	0	0	0	0	0	1	0	0	0	0	0	0	1	0	0	0	0	0	0	0	0	0	1	0	0	0	1	0	0	4	1	1	1	1	1	1
0	0	0	0	0	1	0	1	1	0	0	0	0	0	0	1	1	0	0	0	0	0	0	1	1	0	0	0	0	0	0	0	0	0	0	0	0	0	0	0	0	0	0	0	1	4	2	1	0	0
1	0	0	1	0	1	1	1	1	0	1	1	0	1	1	1	1	1	1	1	0	1	0	1	1	1	0	1	1	1	0	0	1	1	1	1	0	1	1	1	0	1	1	1	9	9	12	0	1	0
1	1	0	0	0	0	1	1	1	0	1	0	0	1	0	1	1	0	1	0	0	1	1	0	1	0	0	0	1	1	0	0	0	1	0	1	0	0	1	1	0	1	0	1	7	6	6	0	0	0
0	1	0	0	0	1	1	1	1	0	0	0	0	0	0	1	0	0	1	0	1	0	1	1	1	1	0	1	0	1	1	0	0	1	0	0	0	1	0	1	0	0	1	3	4	6	6	0	1	1
0	1	0	0	0	1	1	0	1	0	0	1	0	1	1	1	1	1	0	0	0	0	0	1	1	1	0	1	0	0	1	0	0	1	1	1	0	1	0	1	0	1	1	1	6	6	9	0	0	0
0	1	0	0	0	1	1	1	1	0	1	0	0	1	1	1	1	0	0	1	0	1	0	0	1	1	0	1	1	1	1	0	0	1	1	1	0	0	0	1	0	1	0	1	6	7	9	1	2	2
0	0	0	0	0	1	1	1	0	0	0	0	0	1	0	1	1	1	0	0	0	0	0	1	1	0	0	0	0	0	0	0	0	1	0	1	0	0	0	0	0	1	0	0	3	5	4	3	3	3
0	1	0	0	0	1	1	1	1	0	0	1	0	1	0	1	1	0	0	0	0	1	0	1	1	1	0	1	1	1	0	1	0	0	0	0	0	0	1	0	0	1	0	0	6	7	6	0	1	1
0	1	0	0	0	1	1	1	0	0	0	1	0	1	1	1	1	1	1	1	0	1	0	1	1	1	0	1	1	1	0	0	1	1	0	1	0	0	1	0	0	0	1	0	10	5	9	0	2	2
1	1	0	0	1	1	1	1	0	1	1	1	0	1	0	1	1	1	0	0	0	1	0	1	1	1	0	1	1	1	0	0	1	1	0	1	0	0	1	1	1	1	1	2	10	9	7	3	0	0
1	1	0	0	0	1	1	0	1	0	0	0	1	0	0	1	1	1	0	0	0	0	0	1	1	0	0	0	0	1	0	1	0	0	0	0	0	0	0	0	0	1	0	1	3	6	4	0	0	0
1	1	0	1	0	1	1	1	0	0	1	0	0	1	0	1	1	0	1	0	0	1	0	1	1	1	0	1	1	0	0	0	0	1	0	1	0	0	1	1	1	0	1	2	9	8	4	0	0	0
0	0	0	1	0	1	0	1	1	0	0	0	0	0	0	0	1	0	0	0	0	0	0	0	1	0	0	0	0	0	1	1	0	0	0	0	1	1	1	1	0	0	0	3	2	5	2	3	1	3
0	1	1	0	0	1	0	1	1	0	0	0	0	1	0	1	1	1	1	0	1	0	0	0	1	0	0	0	0	1	0	0	0	0	0	0	0	0	1	1	1	1	1	3	6	5	4	1	1	1
0	1	0	0	0	0	1	1	1	0	0	0	0	1	0	1	0	1	0	0	0	0	0	0	0	0	0	1	0	0	0	0	0	0	0	1	0	1	0	0	0	1	0	0	4	2	5	1	1	0
1	1	0	0	0	1	1	1	1	0	0	1	0	1	1	1	0	0	0	1	0	1	0	1	1	1	0	1	0	0	0	0	1	1	0	1	0	1	0	1	0	1	1	0	5	8	10	3	1	1
0	1	0	0	0	1	1	1	0	1	0	1	0	1	1	1	1	0	0	0	0	0	0	1	1	1	0	1	0	1	0	0	0	0	0	0	1	0	1	0	0	0	0	1	5	5	6	1	0	1
0	0	0	0	0	0	0	1	0	0	0	0	0	1	0	0	0	0	0	0	0	0	0	1	0	0	0	1	0	0	1	0	0	0	1	0	0	0	0	0	0	0	0	1	1	2	2	1	0	1
0	1	0	0	0	0	1	0	0	0	0	0	0	1	0	1	1	1	0	0	0	0	0	0	1	1	1	0	0	1	0	0	1	1	0	1	0	0	1	1	0	0	1	1	6	3	6	0	1	0
1	1	0	1	1	0	0	1	0	1	0	0	0	0	0	1	1	1	1	0	0	1	0	1	1	0	1	1	1	1	1	0	0	0	0	1	1	0	0	0	1	1	0	6	9	5	2	1	1	0
0	0	0	0	0	0	1	1	1	0	0	0	0	1	0	1	0	0	0	0	0	0	0	1	0	0	0	0	0	1	0	0	0	0	1	0	0	0	0	0	0	0	0	0	0	2	6	0	1	0
0	1	0	0	1	1	0	1	1	0	0	1	0	1	0	1	1	1	1	0	0	1	0	0	0	0	1	1	0	1	0	0	1	1	0	1	0	1	1	1	0	0	1	2	9	3	8	1	0	1
0	1	0	1	1	1	1	0	1	0	0	0	0	1	1	0	1	1	0	0	0	0	0	1	0	0	0	0	0	1	0	0	0	1	0	1	0	0	0	1	0	1	1	2	5	4	6	0	0	0
1	1	1	1	1	1	0	1	1	0	0	0	0	0	1	0	1	1	1	0	1	1	0	1	1	1	1	1	0	1	1	1	0	1	0	1	0	1	0	0	0	0	1	6	8	7	5	0	2	0
1	1	0	0	0	1	0	1	1	0	0	1	0	1	0	1	0	0	0	0	0	0	0	1	1	0	0	1	0	0	0	0	0	0	0	1	0	0	0	0	0	1	0	0	3	6	4	0	0	0
0	0	1	0	0	1	1	1	1	0	0	0	0	1	0	0	0	1	0	0	0	0	1	1	1	1	0	1	1	1	0	0	0	0	1	0	0	1	1	1	1	0	1	3	5	6	6	0	1	0
1	1	0	1	1	1	0	0	0	0	0	0	0	1	0	1	1	1	0	0	0	0	0	0	1	0	0	1	1	0	0	0	0	1	0	1	0	0	1	1	0	0	1	2	8	4	3	1	0	0
0	0	0	0	0	1	1	1	1	0	0	0	0	1	1	1	1	0	0	0	0	1	0	1	1	1	0	1	1	1	0	0	0	0	0	1	0	0	1	0	0	0	0	0	6	5	6	0	0	0
0	1	0	0	1	0	0	1	0	1	1	0	0	0	0	0	0	1	1	0	1	0	0	0	1	0	0	0	0	0	0	0	0	1	0	0	0	0	0	0	1	0	1	3	5	3	1	0	0	0
1	1	0	0	0	1	1	0	0	0	0	0	0	0	0	1	0	0	0	0	0	0	0	1	1	0	0	1	1	0	0	0	0	0	0	0	0	0	0	1	0	0	0	0	3	5	2	0	0	0
1	1	0	0	1	1	1	1	1	1	0	1	0	1	1	1	1	0	1	0	0	1	1	1	1	1	0	1	1	1	0	0	0	1	1	1	0	0	1	1	0	0	1	2	10	7	9	3	0	1
1	1	0	1	1	0	1	1	1	0	0	0	0	0	1	0	1	0	0	0	0	0	0	0	1	0	0	1	1	1	0	0	0	1	0	0	0	0	1	1	0	0	1	2	6	4	5	1	0	0
0	0	0	0	0	0	0	1	0	1	0	1	0	0	0	0	0	1	0	0	1	0	0	1	1	0	0	0	0	0	0	0	0	0	0	0	0	0	1	0	0	1	1	1	4	4	1	0	0	1
0	0	0	0	0	1	1	0	1	0	0	0	0	0	0	0	0	0	0	0	0	0	0	1	1	0	0	0	0	0	0	1	0	1	0	0	0	1	0	0	0	0	0	0	0	4	4	0	0	0
0	0	0	0	0	1	1	1	1	0	0	1	0	1	1	1	1	1	0	0	0	1	0	1	1	1	0	1	0	1	0	0	1	1	1	1	0	1	1	1	0	1	0	0	6	7	11	1	0	0
0	0	0	1	0	1	1	1	0	0	0	0	0	1	0	1	1	0	0	0	0	1	0	0	1	1	0	1	1	1	0	0	0	0	0	0	0	0	1	1	0	0	0	1	5	5	4	0	0	0
0	1	1	0	0	1	1	0	0	0	0	1	0	1	0	0	0	0	0	0	0	0	0	0	1	1	0	1	0	0	1	0	0	0	0	1	0	0	1	0	0	0	1	2	5	3	3	1	0	0
1	0	0	0	1	1	0	1	1	0	0	0	1	0	0	0	1	0	0	0	0	0	0	1	1	0	0	1	1	0	0	1	0	0	0	0	0	0	0	1	0	1	0	2	3	8	1	1	0	0
0	1	1	0	1	1	1	0	0	1	0	0	0	0	0	1	1	1	1	0	0	1	0	0	1	1	0	1	1	1	0	0	0	1	0	1	0	0	1	0	0	0	1	2	11	3	4	1	0	0
0	1	0	1	1	1	0	0	0	1	0	0	0	0	0	1	1	1	1	0	1	0	0	1	1	1	1	1	1	1	0	0	0	0	0	1	0	1	1	0	0	0	0	4	9	4	3	0	0	1
0	1	0	1	0	0	0	1	0	0	0	0	1	0	0	0	0	1	0	0	0	0	1	0	1	0	0	1	0	0	0	0	0	0	0	0	0	0	0	0	0	0	1	3	4	2	0	0	0	0
1	1	0	0	0	1	1	0	1	1	0	1	0	1	1	0	0	0	0	1	0	0	0	1	1	1	0	1	1	1	0	0	0	1	1	0	0	1	0	1	0	0	0	0	4	6	10	0	0	0
0	1	0	0	1	1	1	1	1	1	0	1	0	1	0	1	0	0	0	0	0	1	0	0	1	0	0	1	1	1	0	0	1	1	1	1	0	0	1	0	0	1	1	1	8	4	9	1	0	1
0	1	0	0	0	0	1	1	1	1	0	0	0	1	0	1	0	0	1	0	0	0	0	0	0	0	0	1	1	1	0	0	1	0	0	0	0	1	1	0	0	1	0	0	6	2	7	1	0	1
0	1	0	0	0	0	1	0	1	0	0	0	0	1	0	1	0	1	0	0	0	1	0	1	0	0	0	1	0	0	0	0	1	1	1	0	0	0	0	1	0	1	0	0	4	3	7	0	1	0
0	1	0	0	0	0	1	0	0	0	1	0	0	0	0	0	1	0	0	0	0	0	0	0	1	0	0	1	0	0	0	0	0	0	0	1	0	0	0	0	0	0	0	0	4	2	1	1	1	1
0	0	0	0	0	1	1	1	0	0	0	0	1	1	0	0	0	0	1	0	1	1	1	0	1	0	1	0	0	0	1	0	0	0	0	1	1	0	1	0	1	1	1	7	5	4	2	0	0	0
1	1	0	0	0	1	1	1	1	0	0	1	0	1	1	1	0	0	1	0	0	0	0	1	1	0	0	1	0	0	0	0	1	1	0	1	0	1	1	1	0	1	0	0	5	7	9	1	0	1
1	1	1	0	0	0	0	1	0	0	0	0	0	1	0	0	0	0	0	0	0	0	0	1	1	0	0	1	0	1	0	0	0	0	0	0	0	0	0	0	0	0	0	1	2	4	2	0	0	1
1	1	0	0	1	1	1	0	1	1	0	0	0	0	0	1	1	1	0	0	0	0	0	1	1	0	0	0	1	1	0	0	0	0	0	0	0	1	1	0	0	0	1	1	7	4	5	0	1	2
1	1	0	1	0	0	1	0	1	1	0	1	0	1	0	0	0	1	1	0	1	1	1	1	1	0	1	1	1	1	0	0	0	1	0	1	0	0	1	0	0	0	1	4	10	3	6	3	1	0
1	1	0	1	0	1	1	0	1	1	0	0	0	1	0	0	1	1	1	0	1	1	1	0	0	1	1	1	1	1	0	0	0	1	0	1	0	0	0	0	1	0	1	5	10	3	5	3	1	0
1	1	0	0	0	1	1	1	0	0	0	0	0	0	0	1	0	1	0	0	0	0	0	1	1	1	0	1	0	1	0	0	0	1	0	1	1	0	0	0	0	1	0	1	4	7	4	0	0	1
0	0	0	0	0	1	0	1	0	0	0	1	0	0	0	1	1	0	0	0	0	0	0	1	1	1	0	0	0	1	0	0	0	1	0	0	0	1	0	0	0	1	0	0	1	6	5	0	0	0
0	1	0	0	1	1	0	1	1	0	0	0	0	1	0	1	1	1	0	0	0	0	0	0	1	1	0	1	0	1	0	1	0	0	0	0	0	0	1	0	1	1	1	2	6	6	4	3	2	2
1	1	0	0	0	1	1	0	1	0	0	1	0	1	0	0	1	1	0	0	0	0	0	1	0	0	0	1	0	1	0	0	1	1	1	0	0	0	0	0	1	0	0	1	4	3	8	0	1	0
0	1	1	0	1	1	1	0	0	0	0	0	0	1	0	1	1	1	0	1	1	0	0	1	1	1	0	0	0	1	0	0	0	0	0	0	0	1	1	0	0	1	0	3	4	5	6	0	0	0
0	1	0	1	1	1	1	1	0	1	0	0	0	1	1	1	1	0	0	1	1	1	0	0	0	1	0	1	1	1	0	0	0	1	1	1	0	0	1	1	0	0	1	3	9	4	8	3	0	0
1	0	0	0	0	0	0	1	1	0	0	0	0	0	0	1	0	0	0	0	0	0	0	1	0	0	0	0	0	0	1	0	1	1	0	0	0	1	0	0	0	1	1	1	1	4	5	0	0	0
0	1	0	0	0	1	1	0	1	0	0	0	0	1	1	1	1	1	0	0	0	1	0	1	1	1	0	1	0	1	0	0	1	1	0	1	0	1	1	1	0	0	0	0	7	5	9	3	3	3
0	0	0	0	0	1	0	1	1	0	1	0	0	1	0	1	0	1	0	0	0	0	0	1	1	0	0	1	0	0	1	0	0	1	0	1	0	0	0	1	0	0	0	1	3	6	4	0	0	2
0	1	0	0	0	0	1	1	0	0	0	0	0	1	0	1	0	0	0	0	0	0	0	0	1	0	0	1	0	0	0	0	0	1	0	0	0	0	1	0	0	1	0	0	3	3	4	0	1	1
0	1	0	0	0	1	1	1	0	1	1	0	0	1	1	1	1	1	0	1	1	1	0	0	1	0	0	1	1	1	0	0	1	1	1	1	0	1	1	0	1	1	1	2	10	5	10	0	2	1
1	1	0	0	0	1	1	1	1	1	1	1	0	1	1	1	1	1	1	1	0	1	1	0	1	1	0	1	1	1	0	0	1	1	1	1	0	1	1	1	0	1	1	1	11	8	12	0	0	0
0	0	0	0	0	1	1	0	0	0	0	0	0	0	0	0	0	0	0	1	0	0	0	0	1	1	0	0	1	1	0	0	0	1	0	0	0	0	1	0	0	0	0	0	2	3	4	0	0	0
0	0	0	1	1	0	0	1	0	1	1	1	0	1	0	0	0	0	0	0	0	1	0	0	1	0	0	0	1	1	0	0	0	1	0	1	0	1	0	0	0	1	0	2	4	4	5	0	0	0
0	1	0	1	0	1	1	1	0	0	0	1	0	1	0	1	1	1	0	1	0	1	1	1	1	0	0	1	0	1	0	0	1	1	0	1	0	1	1	1	0	1	0	2	7	6	9	0	0	0
0	1	0	1	1	1	1	1	0	1	0	0	0	0	0	1	1	0	1	0	0	1	0	0	1	1	0	1	1	1	0	0	0	1	0	1	0	0	1	0	1	1	1	3	10	5	4	0	0	0
1	1	0	0	0	1	1	1	1	0	0	1	0	1	0	1	0	1	0	0	0	1	0	1	1	0	0	1	0	0	0	0	1	1	0	1	0	1	1	1	0	1	1	0	7	7	8	1	0	0
0	1	0	0	0	1	1	1	1	0	0	1	0	1	0	1	1	1	1	0	0	0	1	1	1	0	0	1	0	0	0	0	0	1	0	1	0	1	1	0	1	0	1	2	8	4	7	0	0	0
1	1	0	0	0	1	0	1	0	1	0	0	0	1	0	0	1	0	1	0	0	1	0	1	1	0	0	1	1	1	0	0	0	1	0	1	0	0	1	0	0	0	0	0	9	5	3	0	1	0
1	1	0	0	0	0	1	0	0	0	0	1	0	1	1	1	0	0	0	0	1	1	0	1	1	0	0	0	0	0	0	0	1	1	0	0	0	0	0	1	0	0	0	1	2	4	7	1	1	0
1	1	0	1	0	0	1	1	1	0	0	1	0	1	0	1	0	0	1	0	0	0	0	1	0	0	0	1	0	0	0	0	0	1	0	0	0	0	0	0	0	1	1	1	4	4	6	1	1	0
1	1	0	0	0	1	1	1	0	0	0	0	0	1	0	0	1	1	0	0	0	0	0	1	0	0	0	1	0	1	0	0	1	0	0	1	0	1	0	0	0	0	0	0	5	4	5	1	2	1
0	1	0	1	0	0	0	1	0	0	0	0	0	0	0	1	1	0	1	1	1	0	0	0	1	0	1	0	1	1	0	0	1	1	0	0	0	1	1	1	0	1	0	3	5	4	6	1	1	1
0	0	0	0	1	0	0	1	1	0	0	0	0	0	0	0	1	0	0	1	0	0	0	0	1	0	0	1	0	1	0	0	0	0	0	1	0	0	0	0	1	1	1	2	4	3	3	1	0	2
0	0	0	0	0	0	1	1	0	0	0	0	0	1	0	0	0	0	0	0	0	0	0	1	1	0	0	0	0	0	0	0	0	0	0	0	0	0	0	0	0	0	0	0	0	3	2	0	0	0
1	1	1	1	1	1	0	1	0	1	0	0	0	1	0	1	1	1	1	0	1	1	0	1	0	1	0	1	1	0	0	0	1	1	0	1	1	0	1	1	0	1	1	5	11	7	4	1	1	0
1	1	0	1	1	1	1	1	1	1	1	1	1	1	1	1	1	0	1	1	0	1	0	1	1	1	0	1	1	1	0	0	0	1	1	1	0	1	1	1	0	1	1	3	10	9	11	3	2	1
1	1	0	0	0	1	0	1	0	1	0	0	0	1	0	1	1	0	1	0	0	1	0	0	1	1	0	1	1	0	0	0	0	1	0	1	0	1	1	0	0	1	0	0	9	6	4	0	0	0
1	1	0	0	0	1	0	0	1	1	0	0	0	1	0	1	0	0	0	0	0	0	0	1	1	0	0	1	1	0	0	0	0	0	0	1	0	1	1	1	1	0	1	1	7	5	4	1	0	0
0	1	0	0	1	1	1	0	0	1	0	0	1	1	1	1	1	1	1	1	1	1	1	1	1	1	0	0	1	1	1	1	1	1	1	1	0	0	1	0	1	1	1	6	10	6	9	3	3	1
0	0	1	1	0	1	1	1	1	0	1	0	1	1	1	0	0	0	0	0	0	0	0	1	1	1	0	0	1	0	0	0	0	0	0	0	0	0	1	1	0	0	0	3	2	7	4	0	0	0
1	1	0	0	1	0	1	0	0	1	0	1	0	0	0	1	1	1	0	0	0	1	0	0	1	1	0	1	1	0	0	0	1	1	0	1	1	0	1	0	0	0	1	2	10	3	5	1	1	1
1	0	0	1	0	1	1	1	1	0	0	0	0	1	0	1	1	1	0	0	0	1	0	1	1	1	0	1	0	0	0	0	0	1	0	1	0	0	1	1	0	1	1	1	7	8	5	1	1	1
1	1	0	0	0	1	1	0	0	1	1	0	1	0	0	1	1	1	1	1	0	1	1	1	1	0	1	1	1	1	0	1	1	1	0	1	0	1	1	1	0	1	1	3	11	8	7	1	2	2
0	0	0	0	0	0	0	0	1	1	1	1	0	0	1	1	0	1	0	1	1	0	1	1	1	0	1	0	1	0	0	0	1	0	0	0	0	0	1	1	1	0	0	4	4	4	6	1	0	0
0	1	0	0	1	0	1	0	0	0	0	1	0	1	0	0	1	1	1	0	1	1	0	1	1	1	0	1	0	0	0	0	1	1	0	1	0	0	1	0	1	1	1	3	9	4	5	0	0	1
0	1	0	1	1	1	1	0	1	1	0	0	0	1	0	1	1	0	1	0	1	1	1	0	1	1	0	1	1	1	0	0	1	1	0	0	0	1	1	1	0	0	1	4	9	4	8	1	1	1
1	1	0	0	0	0	1	1	0	0	1	0	0	0	1	1	0	0	1	0	0	0	0	1	0	0	0	1	0	1	0	0	0	0	0	0	0	1	0	1	0	1	0	0	3	6	5	0	1	1
0	1	0	0	0	0	1	1	1	0	0	0	0	1	0	1	1	0	0	0	0	1	0	1	1	0	0	1	1	1	1	0	1	1	1	1	0	1	1	0	0	1	1	1	8	4	9	0	0	1
1	1	0	0	1	1	0	1	0	1	0	1	1	1	0	1	1	1	1	0	1	1	1	1	1	0	0	1	1	0	0	1	0	1	0	1	0	1	0	1	0	1	1	4	10	8	5	0	0	2
1	1	0	1	0	0	0	1	0	0	0	0	0	0	0	1	0	0	1	0	0	0	0	1	1	0	0	0	0	0	0	0	0	0	0	0	0	0	1	0	0	1	0	1	3	5	1	0	0	0
1	1	0	1	0	1	0	0	0	1	0	0	0	1	0	1	1	1	1	0	0	1	0	0	1	1	0	1	0	1	0	0	0	1	0	1	0	0	1	0	0	0	1	1	10	4	4	1	0	0
0	1	0	0	0	1	0	1	1	0	0	0	0	1	0	1	0	0	0	0	0	0	0	0	1	0	0	0	0	0	0	0	0	1	0	0	1	0	1	0	0	0	0	1	2	3	4	0	0	1
0	1	0	0	0	1	0	0	1	1	0	1	0	1	1	0	0	0	0	0	0	1	0	0	1	0	0	0	1	0	0	0	0	1	0	1	0	0	0	0	0	0	1	0	6	2	5	1	0	0
1	1	1	0	0	1	0	1	0	1	0	0	0	1	0	1	1	1	1	0	0	0	0	0	1	1	0	0	1	0	0	0	0	1	0	1	0	0	0	1	0	0	1	1	8	6	3	1	1	1
0	1	0	0	0	1	1	1	0	0	0	0	0	1	0	1	0	1	0	0	0	0	0	1	1	0	0	0	0	1	0	0	0	1	0	1	1	1	1	0	0	1	0	1	4	5	6	1	0	0
0	1	0	0	0	0	0	1	1	0	0	0	0	0	0	0	1	0	0	0	0	0	0	0	1	0	0	0	1	0	0	0	0	1	0	0	0	0	0	1	0	1	0	0	3	4	2	1	1	0
1	0	0	0	0	1	1	1	1	0	0	0	0	1	0	0	0	1	0	0	0	0	0	1	1	1	0	0	0	0	0	0	0	1	0	0	0	1	0	0	0	0	0	0	1	6	5	0	0	0
0	0	0	0	0	0	0	1	0	0	0	0	0	0	0	0	0	0	0	0	0	0	0	1	0	0	0	0	0	0	0	0	0	0	0	0	0	0	0	0	0	0	0	0	0	2	0	0	0	0
0	1	0	0	0	0	0	0	0	0	0	0	0	0	0	0	1	0	0	0	0	0	0	0	1	0	0	0	1	1	0	0	0	0	0	0	0	0	1	0	0	1	0	0	4	2	1	0	1	1
0	1	0	1	0	0	0	0	0	0	0	0	0	1	0	1	0	0	0	0	0	0	0	1	0	0	0	0	0	1	0	0	0	0	0	0	0	1	0	1	0	1	0	1	1	3	4	0	0	0
0	0	0	1	0	0	0	0	1	0	0	0	0	1	0	0	0	0	0	0	0	0	0	1	0	0	1	1	0	0	1	0	0	0	0	0	0	1	1	0	0	0	0	3	2	1	3	0	0	0
0	1	0	0	0	1	1	1	1	1	0	0	0	1	1	1	1	1	1	0	0	1	1	0	1	0	0	1	0	1	1	1	0	1	1	0	0	0	1	1	0	0	0	2	8	5	8	0	0	0
0	1	0	1	0	1	0	1	0	1	0	0	0	0	1	0	1	1	0	1	0	0	0	1	1	1	0	1	1	0	0	0	1	0	1	1	1	0	1	1	1	0	1	3	9	6	4	0	0	0
0	0	1	1	0	1	0	1	1	0	0	1	0	0	1	1	0	0	0	1	0	0	0	1	1	0	0	1	0	1	0	0	0	0	0	0	0	1	1	1	0	0	0	2	2	5	7	0	0	0
1	1	0	1	0	1	1	1	1	0	0	0	0	1	0	0	0	0	1	0	1	0	0	0	1	1	0	1	0	1	0	0	0	1	0	1	0	1	1	0	0	1	0	2	5	6	6	1	0	0
1	1	1	0	0	0	0	1	0	0	0	1	0	1	1	1	0	0	0	0	0	0	0	1	1	0	0	1	0	1	0	0	0	1	0	1	0	1	1	1	0	0	0	1	4	5	7	0	0	0
0	0	0	0	0	1	0	1	1	1	0	0	0	1	1	1	0	0	0	0	0	0	0	0	1	1	0	0	0	1	0	0	0	1	0	0	0	0	1	0	0	0	0	0	2	4	6	0	0	0
1	1	0	1	0	1	1	1	0	1	0	0	0	1	0	1	1	0	0	0	0	1	0	0	1	1	0	1	1	0	0	0	0	1	0	0	0	0	0	0	0	1	0	1	6	6	4	0	0	1
1	0	0	0	0	0	1	1	1	0	0	1	1	1	1	1	1	0	1	0	0	0	1	0	1	1	0	0	0	1	0	0	1	1	0	1	1	0	1	0	0	0	1	3	5	4	9	1	0	0
1	1	0	0	0	1	1	1	1	0	0	1	0	0	0	1	1	0	1	1	0	1	0	1	1	0	0	1	1	1	0	0	0	1	0	0	0	1	1	0	0	0	1	0	8	5	8	1	1	1
1	1	0	0	1	1	1	0	1	0	0	0	0	1	0	1	1	0	0	0	0	1	0	1	1	0	0	1	1	1	0	0	1	1	0	1	0	0	1	0	1	0	1	2	8	4	7	3	1	0
1	1	0	1	0	1	0	1	1	0	0	0	0	1	0	0	0	0	0	0	0	1	0	1	1	0	0	1	0	0	0	0	0	1	0	1	0	0	1	1	1	1	0	2	5	7	3	1	0	1
1	1	0	1	1	0	1	0	0	1	0	0	0	0	0	1	1	1	1	0	1	1	0	0	1	0	1	1	0	1	1	0	0	1	0	1	0	0	1	0	0	0	0	5	9	2	4	0	2	0
0	1	0	1	0	0	0	1	1	0	1	0	0	0	0	1	1	0	1	0	0	1	0	1	1	0	1	1	1	1	0	0	0	1	0	1	0	0	1	0	1	0	0	3	8	4	4	0	1	1
1	1	1	1	0	0	0	1	0	0	0	0	0	1	0	0	0	0	1	0	0	1	0	1	0	0	0	1	0	1	0	1	0	0	0	1	0	0	1	0	0	1	1	2	7	5	2	1	1	1
1	1	1	1	0	1	1	0	1	0	0	0	1	0	0	1	0	1	0	0	0	0	0	1	1	0	0	1	0	1	0	0	1	1	1	1	0	0	1	1	0	1	0	3	5	6	7	0	0	0
1	1	0	1	0	1	1	1	0	1	1	0	0	1	1	1	1	1	0	1	0	1	0	0	1	1	0	1	1	0	0	0	0	0	0	1	0	0	1	0	0	1	1	1	10	7	5	0	1	0
1	1	0	1	0	0	0	1	0	0	0	0	0	1	0	0	0	0	0	0	0	0	0	1	1	0	0	1	1	1	0	0	0	0	0	1	0	0	1	1	1	1	1	2	6	6	2	0	0	0
0	1	0	0	0	1	1	1	0	1	0	0	0	1	0	1	0	0	0	0	0	0	0	1	1	0	0	1	0	0	0	0	0	0	1	0	0	0	0	1	0	1	0	0	3	6	4	0	0	2
1	1	0	0	0	0	1	1	1	1	0	0	0	1	0	0	0	0	1	0	0	0	0	1	1	0	0	1	1	0	0	0	0	0	1	1	0	0	1	1	0	1	0	0	7	6	4	0	0	2
0	0	0	0	0	0	1	1	1	0	0	0	0	0	0	1	0	0	0	0	0	0	0	1	1	0	0	0	0	1	0	0	0	1	0	0	0	1	0	0	0	1	0	0	0	4	6	1	0	1
[truncated: 145 more columns]
