# Supplementary material for: Insomnia and intellect mask the positive link between schizotypal traits and creativity
Source: PeerJ. 2018 Sep 17;6:e5615. doi: 10.7717/peerj.5615 (PMC6147126; doi:10.7717/peerj.5615)
Supplement: Supplemental Information 2 [file peerj-06-5615-s002.zip]

Archive with 5 entries (5 files):
- 01_import_prepare_data.R
- 11_descriptives.R
- 12_reliability.R
- 13_corr_matrix_sig_stars.R
- 21_regressions_tables.R
