# Supplementary material for: Insomnia and intellect mask the positive link between schizotypal traits and creativity
Source: PeerJ. 2018 Sep 17;6:e5615. doi: 10.7717/peerj.5615 (PMC6147126; doi:10.7717/peerj.5615)
Supplement: Supplemental Information 2 [file peerj-06-5615-s002.zip › 01_import_prepare_data.R]

require(data.table)

# Import data

# dat_compl <- fread("data/dat_compl_2.csv")
dat_compl <- fread("data/dat_compl_dt_orig_rei.csv")

dat_compl[ , dt_mean_orig := dt_1_mean_orig + dt_2_mean_orig]
dat_compl[ , caq_art      := caq_vis + caq_mus + caq_hum + caq_dan + caq_wr + caq_th]
dat_compl[ , caq_sci_inv  := caq_sci + caq_inv] 

# For the prediction of lifetime creative achievements, we exclude particpants 
# who reported neurological or psychiatric disorders, or dyslexia

dat_caq <- dat_compl[exclude_neurol_psych_disord == 0 & exclude_dyslexia == 0 & age < 31]
# dat_caq <- dat_compl[exclude_neurol_psych_disord == 0 & exclude_dyslexia == 0 ]

# For the prediction of performance on creative thinking tasks 
# (divergent thinking and compound remote associates) we exclude  participants who 
# - slept less then 6 hours on the night prior to the experiment
# - reported extensive caffeine intake (4 units or more) 24 hours prior to testing
# - who took medication with potential effects on alertness and cognition

dat_lab <- dat_caq[sleep_hours >= 6 & exclude_coffee_4plus < 1 & exclude_medication < 1]

# digit span is missing for one participant - impute with the sample mean

ds_mean <- dat_lab[, mean(digitspan, na.rm = T)]

dat_lab[ , digitspan := as.double(digitspan)]

dat_lab[is.na(digitspan), digitspan := ds_mean]
