# Supplementary material for: Insomnia and intellect mask the positive link between schizotypal traits and creativity
Source: PeerJ. 2018 Sep 17;6:e5615. doi: 10.7717/peerj.5615 (PMC6147126; doi:10.7717/peerj.5615)
Supplement: Supplemental Information 2 [file peerj-06-5615-s002.zip › 11_descriptives.R]

# Descriptives
require(purrr)
require(dplyr)
require(e1071)

round(
  dat_compl[  , .(mean_age = mean(age),
                  sd_age = sd(age),
                  mean(sex_0male)*100,
                  .N)],
  1
)

round(
  dat_caq[  , .(mean_age = mean(age),
                sd_age = sd(age),
                mean(sex_0male)*100,
                .N)],
  1
)

round(
  dat_lab[  , .(mean_age = mean(age),
                sd_age = sd(age),
                mean(sex_0male)*100,
                .N)], 
  1
)


# Participants excluded ---------------------------------------------------

# Excluded from the analysis of questionnaire data

dat_compl[ , .N, by = .(exclude_neurol_psych_disord, exclude_dyslexia, age < 31)]
dat_compl[ , range(age), by = .(age < 31)]


# Excluded from the analysis of lab-performance data

dat_caq[ , .N, by = .(sleep_hours < 6, exclude_coffee_4plus, exclude_medication)]


# Missing test data ----

dat_lab[ , .(cra_missing = sum(is.na(cra_total)),
             dt_mean_missing = sum(is.na(dt_mean)),
             dt_flu_missing = sum(is.na(dt_flu))
)]

dat_lab[(is.na(cra_total) & is.na(dt_mean) & is.na(dt_flu)) == TRUE, ]


# Descriptives table ------------------------------------------------------

dat_descr <- dat_lab[  , .(olife_ue, olife_cd, olife_ia, olife_in,
                           caq_total, caq_art, caq_sci_inv, cra_total, dt_mean, dt_mean_orig, dt_flu,
                           ghq_12_total, ais_total, rei_rata, rei_ratp, digitspan) ]

calc_descr <- function(x, na.rm = TRUE){
  list(
    mean     = mean(x, na.rm = na.rm),
    median   = median(x, na.rm = na.rm),
    min      = min(x, na.rm = na.rm),
    max      = max(x, na.rm = na.rm),
    sd       = sd(x, na.rm = na.rm),
    skewness = skewness(x, na.rm = na.rm),
    kurtosis = kurtosis(x, na.rm = na.rm)
  )
}

descr_stat <- cbind(Variable = colnames(dat_descr), round(map_dfr(dat_descr, calc_descr), 2))
descr_stat$Variable <- 
  dplyr::recode(
    descr_stat$Variable, 
    olife_ue='Unusual Experiences',
    olife_cd='Cognitive Disorganisation',
    olife_ia='Introvertive Anhedonia',
    olife_in='Impulsive Nonconformity',
    smoke_1yessmoker='Smoking',
    age='Age',
    sex_0male='Gender (female)',
    rei_rata='Rational Ability',
    rei_ratp='Rational Engagement',
    ais_total='Insomnia',
    ghq_12_total='Mental health',
    digitspan='Digit span',
    caq_total="Creative achievements",
    caq_art="Creative achievements in art",
    caq_sci_inv="Creative achievements in science",
    cra_total="Remote association problem solving", 
    dt_mean="Divergent thinking (average creativity)",
    dt_mean_orig="Divergent thinking (average originality)", 
    dt_flu="Divergent thinking (fluency)"             
  )

fwrite(descr_stat, "reports/revision_descr_stat.csv")
