# Supplementary material for: Insomnia and intellect mask the positive link between schizotypal traits and creativity
Source: PeerJ. 2018 Sep 17;6:e5615. doi: 10.7717/peerj.5615 (PMC6147126; doi:10.7717/peerj.5615)
Supplement: Supplemental Information 2 [file peerj-06-5615-s002.zip › 12_reliability.R]

# Reliability analysis

library(psych)
library(purrr)

# Create function to return raw Cronbach's alpha or ordinal alpha

return_alpha_rel <- function(dat, varnames, type = "Cronbach"){
  require(data.table)
  
  if(!is.data.table(data)) dat <- as.data.table(dat)
  
  if(type == "Cronbach"){
    return(
      psych::alpha(
        dat[ , varnames, with = FALSE ]
      )$total$raw_alpha
    )
  }
  
  if(type == "ordinal"){
    cor_mat <- polychoric(
      dat[ , varnames, with = FALSE ]
    )
    psych::alpha(
      cor_mat$rho
    )$total$raw_alpha
    
  }
}

# Store variable names belonging to each scale in a list

vars_list <- 
  list(
    ue_vars  = paste0("olife_", c(7,9,12,14,15,16,20,30,33,34,35,38) ),
    cd_vars  = paste0("olife_", c(2,10,17,18,19,22,28,29,36,39,43) ),
    ia_vars  = paste0("olife_", c(3,4,5,13,21,23,27,31,37,41) ),
    in_vars  = paste0("olife_", c(1,6,8,11,24,25,26,32,40,42)),
    ghq_vars = paste0("ghq_12_", 1:12),
    ais_vars = paste0("ais_", 1:8),
    rei_rata = paste0("rei_", c(5, 14, 17, 26, 38, 1, 9, 22, 30, 34)),
    rei_ratp = paste0("rei_", c(3, 11, 18, 32, 40, 7, 15, 24, 28, 36))
  )

# Ordinal alpha for O-LIFE subscales

round(map_dbl(vars_list[1:4], return_alpha_rel, dat = dat_caq, type = "ordinal"), 2)

# Cronbach's alpha for GHQ-12, AIS and REI Rational Ability & Engagement

round(map_dbl(vars_list[5:8], return_alpha_rel, dat = dat_caq), 2)

# Ordinal alpha for CRA task

return_alpha_rel(dat_lab, paste0("cra_", 0:49, "_acc"), type = "ordinal")
