# Supplementary material for: Insomnia and intellect mask the positive link between schizotypal traits and creativity
Source: PeerJ. 2018 Sep 17;6:e5615. doi: 10.7717/peerj.5615 (PMC6147126; doi:10.7717/peerj.5615)
Supplement: Supplemental Information 2 [file peerj-06-5615-s002.zip › 13_corr_matrix_sig_stars.R]

# Create correlation table

require(corrplot)

dat_corr <- copy(dat_caq)

dat_corr[ , exclude := exclude_medication + exclude_coffee_4plus + sleep_hours < 6]

# Put NA to lab test scores for participants whose lab data cannot be used due
# to violation of exclusion criteria

dat_corr[exclude == TRUE, c("cra_total", "dt_mean", "dt_flu", "dt_mean_orig", "digitspan") := NA]

dat_corr <- dat_corr[ , .(olife_ue, olife_cd, olife_ia, olife_in,
                          ghq_12_total, ais_total, digitspan, rei_rata, rei_ratp,
                          caq_total, caq_art, caq_sci_inv, cra_total, dt_mean, dt_flu, dt_mean_orig)
                      ]

varnames <- 
  c("Unusual Experiences",
    "Cognitive Disorganisation",
    "Introvertive Anhedonia",
    "Impulsive Nonconformity",
    "Mental health",
    "Insomnia",
    "Digit span",
    "Rational Ability",
    "Rational Engagement",
    "Creative achievements",
    "Creative achievements (art)",
    "Creative achievements (science)",
    "Remote associations",
    "Divergent t. (creativity)",
    "Divergent t. (fluency)",
    "Divergent t. (originality)"
  )

# Get correlation matrix

corr_mat <- 
  cor(
    as.matrix(dat_corr),
    method = "spearman",
    use    = "pairwise.complete.obs"
  )


# Get p-values

corr_mat_p <- 
  cor.mtest(
    as.matrix(dat_corr), 
    method = "spearman"
  )[["p"]]


# Add stars to indicate significance

# Convert the correlation matrix to string before adding stars

corr_mat_str <-
  matrix(
    as.character(
      round(corr_mat, 2)
    ), 
    nrow = dim(corr_mat)[1], 
    ncol = dim(corr_mat)[2]
  )

corr_mat_str[corr_mat_p < 0.001] <- 
  paste0(
    corr_mat_str[corr_mat_p < 0.001], "***"
  )

corr_mat_str[corr_mat_p >= 0.001 & corr_mat_p < 0.01] <- 
  paste0(
    corr_mat_str[corr_mat_p >= 0.001 & corr_mat_p < 0.01], "**"
  )

corr_mat_str[corr_mat_p >= 0.01 & corr_mat_p < 0.05] <- 
  paste0(
    corr_mat_str[corr_mat_p >= 0.01 & corr_mat_p < 0.05], "*"
  )

# Keep only the upper triangle before saving to a table

corr_mat_str[!upper.tri(corr_mat_str)] <- " "

rownames(corr_mat_str) <- paste0(seq_along(varnames), ". ", varnames)
colnames(corr_mat_str) <- paste0(seq_along(varnames), ". ")

# Very small coefs are indicated by a 0 - indicate that it is a very small coef

corr_mat_str[corr_mat_str=="0"] <- "<0.01"

# Drop the first empty column

corr_mat_str <- corr_mat_str[ , -1]

write.csv(corr_mat_str, "reports/corr_mat_sig_stars.csv")
