# Supplementary material for: Insomnia and intellect mask the positive link between schizotypal traits and creativity
Source: PeerJ. 2018 Sep 17;6:e5615. doi: 10.7717/peerj.5615 (PMC6147126; doi:10.7717/peerj.5615)
Supplement: Supplemental Information 2 [file peerj-06-5615-s002.zip › 21_regressions_tables.R]

require(car)
require(broom)
require(purrr)
require(dplyr)

# Define function to create regression summary tables

regression_2_blocks <- function(dv, b1_vars, b2_vars, data){
  
  # Create formula for block 1 
  formula_str <- 
    paste0(
      dv, 
      paste0(" ~ ", paste(b1_vars, collapse = " + "))
    )
  
  # Create formula for block 2
  
  update_formula_str <- 
    paste0(
      ". ~ . + ",
      paste(b2_vars, collapse = " + ")
    )
  
  # Fit models and store them in a list
  
  lm_block_1 <- lm(as.formula(formula_str), data = data)
  lm_block_2 <- update(lm_block_1, update_formula_str)
  
  models <- list(lm_block_1, lm_block_2)
  
  mod_summaries <- list_along(models)
  
  for(i in seq_along(models)){
    
    # Get coefficitent statistics 
    
    coefs <- round(
      cbind(
        summary(models[[i]])$coefficients,
        vif = c(NA, vif(models[[i]])) 
      ), 3
    )
    
    # Get predictor names
    
    predictors <- rownames(coefs)
    
    coefs <- as.data.table(coefs)
    
    coefs <- cbind(predictors, coefs)
    
    setnames(coefs, c("Predictor", "Beta", "SE", "t", "p", "VIF"))
    
    coefs[ , c("t", "VIF") := .(round(t, 2), round(VIF, 1))]
    
    # Recode predictor names
    
    coefs[ , 
           Predictor := dplyr::recode(Predictor, 
                                      olife_ue='Unusual Experiences',
                                      olife_cd='Cognitive Disorganisation',
                                      `log10(olife_ia + 1)`='Introvertive Anhedonia',
                                      olife_in='Impulsive Nonconformity',
                                      smoke_1yessmoker='Smoking',
                                      age='Age',
                                      sex_0male='Gender (female)',
                                      rei_rata='Rational Ability',
                                      rei_ratp='Rational Engagement',
                                      ais_total='Insomnia',
                                      ghq_12_total='Mental health',
                                      digitspan='Digit span')
           ]
    
    # Get model fit statistics
    
    mod_stats <- as.data.table(glance(models[[i]]))
    
    mod_stats <- mod_stats[ , 
                            .(r.squared, adj.r.squared, statistic, df, df.residual, p.value)
                            ]
    
    # Round values
    
    mod_stats[ , 
               c("r.squared", "adj.r.squared", "statistic", "p.value") := 
                 .(round(r.squared, 2), 
                   round(adj.r.squared, 2),
                   round(statistic, 2),
                   round(p.value, 3))
               ]
    
    # Create strings for reporting
    
    mod_stats_str <- 
      c(
        paste0("R2 = ", mod_stats$r.squared, ", R2adj = ", mod_stats$adj.r.squared),
        paste0("F(", mod_stats$df, ",", mod_stats$df.residual, ") = ",
               mod_stats$statistic, ", p = ", mod_stats$p.value)
      )
   
    # If we fitted block 2 or 3, compare it to the previous block
    if(i %in% 2:3){
      
      change <- anova(models[[i-1]], models[[i]])
      mod_stats_str <- c(
        mod_stats_str,
        paste0(
          "R2 change = ", 
          round(glance(models[[i]])[["r.squared"]] - glance(models[[i-1]])[["r.squared"]], 2),
          paste0(", F(", change[["Df"]][[2]], 
                 ",", 
                 change[["Res.Df"]][[2]], 
                 ") = ",
                 round(change[["F"]][[2]], 2), 
                 ", p = ", round(change[["Pr(>F)"]][[2]], 3))
        )
      )
    }
    
    coefs[  , `Model statistics` := c(mod_stats_str, rep(NA, .N - length(mod_stats_str)))]
    
    mod_summaries[[i]] <- coefs
    
  }
  
  return(mod_summaries)
}
  
depvars <- 
  c("Creative achievements"                    = "log10(caq_total+1)",
    "Creative achievements in art"             = "log10(caq_art+1)",
    "Creative achievements in science"         = "log10(caq_sci_inv+1)",
    "Remote association problem solving"       = "cra_total", 
    "Divergent thinking (average creativity)"  = "log10(dt_mean+1)", 
    "Divergent thinking (average originality)" = "log10(dt_mean_orig+1)", 
    "Divergent thinking (fluency)"             = "log10(dt_flu+1)"
  )

reg_summaries <- 
  map( 
    .x = depvars, 
    .f = regression_2_blocks,
    b1_vars = c("olife_ue", "olife_cd", "log10(olife_ia+1)", "olife_in", "smoke_1yes", "sex_0male", "age"),
    b2_vars = c("ghq_12_total", "ais_total", "rei_rata", "rei_ratp", "digitspan"),
    data = dat_lab
  )


stepwise_summary <- function(mod_blocks){
  rbind(
    as.list(c("Block 1", rep(NA, times = ncol(mod_blocks[[1]]) - 1)) ),
    mod_blocks[[1]],
    as.list(rep(NA, times = ncol(mod_blocks[[1]]) )),
    as.list(c("Block 2", rep(NA, times = ncol(mod_blocks[[1]]) - 1)) ),
    mod_blocks[[2]]
  )
}

reg_summaries <- map(reg_summaries, stepwise_summary)


# Write reports to csv

for(i in seq_along(reg_summaries)){
  fwrite(
    reg_summaries[[i]], 
    file = paste0("reports/","regtable_", names(reg_summaries)[[i]],  ".csv")
  )  
}
