# Supplementary material for: Insomnia and intellect mask the positive link between schizotypal traits and creativity
Source: PeerJ. 2018 Sep 17;6:e5615. doi: 10.7717/peerj.5615 (PMC6147126; doi:10.7717/peerj.5615)
Supplement: Supplemental Information 3 — Contains variable labels [file peerj-06-5615-s003.csv]

Variable name
olife_1
olife_2
olife_3
olife_4
olife_5
olife_6
olife_7
olife_8
olife_9
olife_10
olife_11
olife_12
olife_13
olife_14
olife_15
olife_16
olife_17
olife_18
olife_19
olife_20
olife_21
olife_22
olife_23
olife_24
olife_25
olife_26
olife_27
olife_28
olife_29
olife_30
olife_31
olife_32
olife_33
olife_34
olife_35
olife_36
olife_37
olife_38
olife_39
olife_40
olife_41
olife_42
olife_43
olife_ia	O-LIFE: Introvertive Anhedonia
olife_cd	O-LIFE: Cognitive Disorganisation
olife_in	O-LIFE: Impulsive Nonconformity
olife_ue	O-LIFE: Unusual Experiences
ais_1
ais_2
ais_3
ais_4
ais_5
ais_6
ais_7
ais_8
ghq_12_1
ghq_12_2
ghq_12_3
ghq_12_4
ghq_12_5
ghq_12_6
ghq_12_7
ghq_12_8
ghq_12_9
ghq_12_10
ghq_12_11
ghq_12_12
ais_total	AIS total score
ghq_12_total	GHQ-12 total score
dt_mean_1	Divergent thinking average creativity (Form 1)
dt_mean_2	Divergent thinking average creativity (Form 2)
dtfluency_1	Divergent thinking fluency (Form 1)
dtfluency_2	Divergent thinking fluency (Form 2)
dt_flu	Divergent thinking fluency
dt_mean	Divergent thinking average creativity
caq_vis	CAQ visual arts
caq_mus	CAQ music
caq_dan	CAQ dance
caq_arch	CAQ architecture
caq_wr	CAQ writing
caq_hum	CAQ humour
caq_inv	CAQ inventions
caq_sci	CAQ science
caq_th	CAQ theatre
caq_ga	CAQ gastronomy
caq_total	CAQ total score
caq_perf	CAQ performative art score
caq_expr	CAQ expressive art score
caq_sciga	CAQ science and gastronomy score
cra_0_acc
cra_1_acc
cra_2_acc
cra_3_acc
cra_4_acc
cra_5_acc
cra_6_acc
cra_7_acc
cra_8_acc
cra_9_acc
cra_10_acc
cra_11_acc
cra_12_acc
cra_13_acc
cra_14_acc
cra_15_acc
cra_16_acc
cra_17_acc
cra_18_acc
cra_19_acc
cra_20_acc
cra_21_acc
cra_22_acc
cra_23_acc
cra_24_acc
cra_25_acc
cra_26_acc
cra_27_acc
cra_28_acc
cra_29_acc
cra_30_acc
cra_31_acc
cra_32_acc
cra_33_acc
cra_34_acc
cra_35_acc
cra_36_acc
cra_37_acc
cra_38_acc
cra_39_acc
cra_40_acc
cra_41_acc
cra_42_acc
cra_43_acc
cra_44_acc
cra_45_acc
cra_46_acc
cra_47_acc
cra_48_acc
cra_49_acc
cra_total	Compound Remote Associate task total solutions
rei_1
rei_2
rei_3
rei_4
rei_5
rei_6
rei_7
rei_8
rei_9
rei_10
rei_11
rei_12
rei_13
rei_14
rei_15
rei_16
rei_17
rei_18
rei_19
rei_20
rei_21
rei_22
rei_23
rei_24
rei_25
rei_26
rei_27
rei_28
rei_29
rei_30
rei_31
rei_32
rei_33
rei_34
rei_35
rei_36
rei_37
rei_38
rei_39
rei_40
rei_rata	REI: Rational Ability
rei_ratp	REI: Rational Engagement
rei_rat	REI: Rationality
sleep_hours	Hours slept 24h prior to experiment
exclude_neurol_psych_disord	Self-reported past / current neurological or psychiatric disorder, reported intake of medications used to treat mental disorders
exclude_dyslexia	Self-reported past / current dyslexia
exclude_medication	Intake of medication that is likely to affect alertness and cognition (such as painkillers and drugs used to treat allergies and hypertension)
exclude_coffee_4plus	Took an excessive amount of caffeine 24h prior to experiment
age	Age in years
sex_0male	Gender: 1=female; 0=male
edu	Education in years
digitspan	Forward digitspan performance
smoke_1yes	Smoker status
dt_1_mean_orig	Divergent thinking average originality (Form 1)
dt_2_mean_orig	Divergent thinking average originality (Form 2)
dt_mean_orig	Divergent thinking average originality
caq_art	Creative achievements in art
caq_sci_inv	Creative achievements in science
